# Supplementary material for: Characterization in the rat of the individual tendency to rely on alcohol to cope with distress and the ensuing vulnerability to drink compulsively
Source: Brain Commun. 2024 May 14;6(3):fcae169. doi: 10.1093/braincomms/fcae169 (PMC11168338; doi:10.1093/braincomms/fcae169)
Supplement: fcae169_Supplementary_Data [file fcae169_supplementary_data.zip]

Archive with 7 entries (7 files):
- Supplementary file 1_SIP free delivery 60 pellets.MPC
- Supplementary file 2_SIP baseline.MPC
- Supplementary file 3_SIP baseline 30min.MPC
- Supplementary file 4_Magazine training VI 60 SIP.MPC
- Supplementary file 5_Magazine training VI 30s 60p 30min.MPC
- Supplementary file 6_SIP.MPC
- Supplementary file 7_SIP FI30 30min 60p.MPC
