# Supplementary material for: Characterization in the rat of the individual tendency to rely on alcohol to cope with distress and the ensuing vulnerability to drink compulsively
Source: Brain Commun. 2024 May 14;6(3):fcae169. doi: 10.1093/braincomms/fcae169 (PMC11168338; doi:10.1093/braincomms/fcae169)
Supplement: fcae169_Supplementary_Data [file fcae169_supplementary_data.zip › Supplementary file 1_SIP free delivery 60 pellets.MPC]

\ SIP free delivery 60 pellets
\Maxime Fouyssac

               
\***INPUTS***

^tray=7

\***OUTPUTS***                                                       
^Fan=1                                                                
^HouseLight=7
^pellet=3
   


\ Defined Constants
\ C = Number of rewards
\ Q = Maximum Rewards
\ M = Minutes
\ N = Session Timer
\ S = pellet in delivery SS4 

\ Defined Constants for pellet delivery
\ P()= control variable with assigned aliases as defined
Var_Alias Number of pellets to dispense = P(0)

^NumPellets = 0

DIM P = 1
DIM C = 5000
DIM D = 5000 
DIM T = 1


 
\ Z pulses for pellet delivery
^Z_Reward = 1 \ Z1 signal reinforcement          

\============================================================================

S.S.1, 
                                                           
S1,
 
    .01": ON ^Fan;
            SET M = 1;       \ minutes              
            SET Q = 100;      \ max pellet    
             ---> S2

S2,
    #START: ON ^houselight;---> S3
                                   
S3,                                                                                                                                 

0.0001": #Z^Z_Reward  ---> S4

S4,

900": OFF ^houselight  ---> SX             
                                           

\============================================================================
                    
S.S.2, \Session Timer

 S1,                      
        #START: SHOW 1, Session, N ---> S2
                               
    S2,
        1": ADD N; SHOW 1, Session, N/60;
            IF N/60 < M [@True , @False]
                @True: IF C >= Q [@2True, @2False]
                    @2True: ---> S3
                    @2False: ---> SX
                @False: ---> S3
                                                                          
    S3,                    
        0.001": OFF ^fan; OFF ^houselight; SET C(C(0)+1)=-987.987, D(D(0)+1)=-987.987 ---> STOPABORTFLUSH

\============================================================================  

                                                                                                                          
S.S.3, \ This is the state set that contains the count and display

S1,
                                         
        #START: SHOW 2, # reward, C(0) ---> S2 
        #START: SHOW 3, # mag entries, D(0) ---> S2                             

S2,
        
        #R^tray : ADD D; SHOW 5, # mag entries, D ---> SX 

\============================================================================              

S.S.4, \ Pellet dispenser control

S1,

0.01": Set P(^NumPellets)= 60 ---> S2

S2,

#Z^Z_Reward : ON ^pellet; ADD S ---> S3
       
S3,            

0.01" : OFF ^pellet;  ADD C; SHOW 4, Reward, C; 
IF S >= P(^NumPellets) [@done, @more]
    @done : SET S = 0 ---> S2
    @more : ---> S4
                                                      
S4,  

0.5" : ON ^pellet; ADD S ---> S3  

    
\============================================================================   

S.S.5, \ Timer for array
                                                  
S1,                   
        #START: ---> S2    
        
S2,
        0.01":SET T(0)=T(0)+.01--->SX  
