# Supplementary material for: Characterization in the rat of the individual tendency to rely on alcohol to cope with distress and the ensuing vulnerability to drink compulsively
Source: Brain Commun. 2024 May 14;6(3):fcae169. doi: 10.1093/braincomms/fcae169 (PMC11168338; doi:10.1093/braincomms/fcae169)
Supplement: fcae169_Supplementary_Data [file fcae169_supplementary_data.zip › Supplementary file 3_SIP baseline 30min.MPC]

\This is a SIP program
\File name: SIP.MPC
\Aude Belin-Rauscent
\Version 1.0, October 2010

\****************************************************** 

\Variables

\I = current index into C
\X = timer that records elapsed 1/100ths of seconds 
\D = Interval distribution
\L = total licks   
\N = total nosepokes               
\P = pellet
\S = Session timer
\M = Minute

DIM C=100000 \Array for recording events
 
\*******************************************************
                 
\Inputs Constants
 
^nosepoke = 7
^licks = 8

\********************************************************

\Output
           
^house light = 7
^Pellet = 3        
^fan = 1          
\********************************************************           

\Event Codes
                                                                                   
\Nosepoke = 1
\Licks = 2

\********************************************************
Diskcolumns=1
S.S.1, 
    S1,
    0.01": SET D = 1';
           SET M = 30;
           ---> S2
    
    S2,
    #Start: ON ^House; ON ^Fan --->S3 
  
    S3,
   30' : Off ^house;  Off ^fan  --->  STOPABORTFLUSH
                         
\******************************************************    

S.S.2\Timer for recording events
S1,
  #Start--->S2
S2,
  .01":Add X--->SX

\********************************************************

S.S.3\Record Events  
S1,
  #Start--->S2
  
S2,
  #R^Nosepoke: Set C(I) = X + .1;Add I--->Sx
  #R^licks: Set C(I) = X + .2;Add I--->Sx
                                           
\********************************************************* 

S.S.4 \lick counter

    S1, 
        #START: SHOW 3, Licks, L ---> S2
              
    S2,
        #R^licks: ADD L; SHOW 3, Licks, L ---> SX
        
\**********************************************************        
               
S.S.5 \nosepoke counter

    S1, 
        #START: SHOW 4, Nosepokes, N ---> S2
              
    S2,
        #R^Nosepoke: ADD N; SHOW 4, Nosepokes, N ---> SX 
        
\**********************************************************

S.S.6 \Session Timer

    S1,
        #START: SHOW 1, Session time, S ---> S2
        
    S2,
        1": ADD S; SHOW 1, Session time, S/60;
            IF S/60 < M [@true, @false]
                @true: ---> SX
                @false: Z2 ---> S3
                
    S3, 
        1": ---> STOPABORTFLUSH
