# Supplementary material for: Characterization in the rat of the individual tendency to rely on alcohol to cope with distress and the ensuing vulnerability to drink compulsively
Source: Brain Commun. 2024 May 14;6(3):fcae169. doi: 10.1093/braincomms/fcae169 (PMC11168338; doi:10.1093/braincomms/fcae169)
Supplement: fcae169_Supplementary_Data [file fcae169_supplementary_data.zip › Supplementary file 5_Magazine training VI 30s 60p 30min.MPC]

\Magazine training VI 30" Schedule 
\File name magazine training VI 30.MPC                                  
\Maxime Fouyssac
\Version 2.0                                
\2023

\Z pulses
\1 Start session
\2 End session 
\3 Start trial                  


\Input      
^nosepoke = 7
^Licks= 8 

\Output  
^Houselight = 7                   
^Pellet = 3      
^fan = 1
                                                                                 

\Training parameters
DIM A= 2
VAR_ALIAS Max session duration (minutes) = A(2)
VAR_ALIAS Max pellets = A(1)

\dependent variables
DIM X = 2
\Total response = X(0)                     
\Total Pellets = X(1)          
 

\T = Time


DIM T = 500


List V=16,17,18,19,20,21,22,23,24,25,26,27,28,29,30,30,31,32,33,34,35,36,37,38,39,40,40,41,42,43 

\================================================================================================================
S.S.1,                                                                                                       
S1,                            

0.01": SET A(2) = 30; \Max duration (minutes)
       SET A(1) = 61; \Max pellets                                                                            
       ---> S2
       
S2,
#START: ON ^houselight; ON ^Fan; Z1 ---> SX
   
\==========================================================================================================
S.S.2,                              
                   
S1,  \Initialize the array to the constant probability distribution, with a mean value of 30 
    
   #START: RANDD B = V; Show 3,Current Interval,B ; Set B = B * 1" --->S2 
                        
S2,  \Time the interval  
  B #T--->S3                                                
           
S3,\First response after interval produces rf 
  0.01": On ^Pellet; ADD X(1); Show 2,Pellets,X(1); Z3--->S4 
  #Z2: ---> SX
                                       
  
S4,\Pull next value and time again
  .1":Off ^Pellet;RANDD B=V; Show 3,Current Interval,B;Set B = b*1"--->S2
  #Z2: --->SX  
\========================================================================================================    

S.S.3,\Display responses
S1,    

  #Start--->S2  

S2,
  #R^nosepoke :  Add X(0);Show 4,Responses,X(0)   --->SX
  
\========================================================================================================
S.S.4
\licks counter   
                         
 S1, 
    #START: SHOW 5, Licks, L ---> S2
                                           
 S2,
    #R^licks: ADD L; SHOW 5, Licks, L ---> SX


\============================================================================

S.S.5 
\Timer and session end (Z2) at A(2) minutes 

S1,                 
  #Z1 ---> S2
  
S2,
  #Z2 ---> S3                 
  0.01": SET T(0)=T(0)+.01;
        SHOW 1, Session time, T(0);
        IF (T(0)*1') >= (A(2)*60') [@End, @Continue]
           @End: Z2 ---> S3          
           @Continue: ---> S2

S3,
  5": OFF ^houselight; OFF ^Fan; OFF ^pellet ---> S4
  
S4, 

  .01" ---> STOPABORTFLUSH 
  
\============================================================================

S.S.6                     
\Pellet counter and session end (Z2) at A(1) pellets

S1,               
  #Z3: IF X(1) >= A(1) [@End, @Continue]
         @End: Z2 ---> S2     
         @Continue: SET T(X(0))=T(0)  ---> S1   
                                   
S2,                                        
  0.01": OFF ^houselight; OFF ^Fan; OFF ^pellet ---> S3
  
S3,
  .01" ---> STOPABORTFLUSH         
             
