# Supplementary material for: Characterization in the rat of the individual tendency to rely on alcohol to cope with distress and the ensuing vulnerability to drink compulsively
Source: Brain Commun. 2024 May 14;6(3):fcae169. doi: 10.1093/braincomms/fcae169 (PMC11168338; doi:10.1093/braincomms/fcae169)
Supplement: fcae169_Supplementary_Data [file fcae169_supplementary_data.zip › Supplementary file 7_SIP FI30 30min 60p.MPC]

\This is a SIP program
\File name: SIP.MPC
\Aude Belin-Rauscent
\Version 1.0, October 2010

\****************************************************** 

\Variables

\I = current index into C
\X = timer that records elapsed 1/100ths of seconds 
\D = Interval distribution
\L = total licks   
\N = total nosepokes               
\P = pellet
\S = Session timer
\M = Minute

DIM C=100000 \Array for recording events
 
\*******************************************************
               
\Inputs Constants
 
^nosepoke = 7
^licks = 8   
             
\********************************************************

\Output
   
^house = 7
^Pellet = 3        
^fan = 1          
\********************************************************           

\Event Codes

\Nosepoke = 1
\Licks = 2

\********************************************************
Diskcolumns=1
S.S.1, 
    S1,
    0.01": SET D = 30";
           SET M = 30;
           ---> S2
    
    S2,
    #Start: ON ^House; ON ^Fan --->S3 
  
    S3,
    0.01" : ON ^pellet; ADD P; SHOW 2, Pellet dispensed, P; Z1 ---> S4
    
    S4,
    0.01": OFF ^Pellet ---> S5
    
    S5,
    D#T: ON ^pellet; ADD P; SHOW 2, Pellet dispensed, P; Z1 ---> S6
  
    S6,
    0.01":Off ^Pellet ---> S5
    #Z2 ---> S5                      
\******************************************************    

S.S.2\Timer for recording events
S1,
  #Start--->S2
S2,
  .01":Add X--->SX

\********************************************************

S.S.3\Record Events  
S1,
  #Start--->S2
  
S2,
  #R^Nosepoke: Set C(I) = X + .1;Add I--->Sx
  #R^licks: Set C(I) = X + .2;Add I--->Sx
                                           
\********************************************************* 

S.S.4 \lick counter

    S1, 
        #START: SHOW 3, Licks, L ---> S2
              
    S2,
        #R^licks: ADD L; SHOW 3, Licks, L ---> SX
        
\**********************************************************        
               
S.S.5 \nosepoke counter

    S1, 
        #START: SHOW 4, Nosepokes, N ---> S2
              
    S2,
        #R^Nosepoke: ADD N; SHOW 4, Nosepokes, N ---> SX 
        
\**********************************************************

S.S.6 \Session Timer

    S1,
        #START: SHOW 1, Session time, S ---> S2
        
    S2,
        1": ADD S; SHOW 1, Session time, S/60;
            IF S/60 < M [@true, @false]
                @true: ---> SX
                @false: Z2 ---> S3
                
    S3, 
        1": ---> STOPABORTFLUSH
